# Supplementary material for: Aphids (Hemiptera: Aphididae) in Living Collections of Selected European Botanic Gardens: Diversity, Biosecurity Challenges, and Sentinel Insights
Source: Insects. 2026 Feb 12;17(2):196. doi: 10.3390/insects17020196 (PMC12940903; doi:10.3390/insects17020196)
Supplement: Supplementary file 1 [file insects-17-00196-s001.zip]

Archive with 2 entries (2 files):
- Table S1-S6.xlsx
- Table S7.pdf
