# Supplementary material for: Aphids (Hemiptera: Aphididae) in Living Collections of Selected European Botanic Gardens: Diversity, Biosecurity Challenges, and Sentinel Insights
Source: Insects. 2026 Feb 12;17(2):196. doi: 10.3390/insects17020196 (PMC12940903; doi:10.3390/insects17020196)
Supplement: Supplementary file 1 [file insects-17-00196-s001.zip › Table S1-S6.xlsx]

## Sheet: MBG Zabrze, Poland 2023
Sample number	Date of Collection	Host-plant	Aphid species	Voucher Number	Comments	Collector
1	2023-04-05	Hibiscus syriacus	Myzus (Nectarosiphon) persicae	SA02-220-10-061	Glasshouse	K. Ball
2	2023-04-05	Sanchezia sp.	Myzus (Nectarosiphon) persicae	SA02-220-10-062	Glasshouse	K. Ball
3	2023-04-05	Citrus sp.	Myzus (Nectarosiphon) persicae	SA02-220-10-063	Glasshouse	K. Ball
4	2023-04-05	Euryops sp.	Myzus (Nectarosiphon) persicae	SA02-220-10-064	Glasshouse	K. Ball
5	2023-04-05	Schefflera sp.	Myzus (Sciamyzus) ascalonicus	SA02-220-02-006	Glasshouse	K. Ball
6	2023-04-05	Citrus sp.	Myzus (Nectarosiphon) persicae	SA02-220-10-065	Glasshouse	K. Ball
7	2023-05-29	Canna indica	Myzus (Nectarosiphon) persicae	SA02-220-10-066		K. Ball
8	2023-05-29	Sonchus asper	Myzus (Myzus) ornatus	SA02-220-09-008		K. Ball
9	2023-05-29	Lactuca serriola	Macrosiphum (Macrosiphum) euphorbiae	SA02-194-05-036		K. Ball
10	2023-05-29	Chenopodium sp.	Macrosiphum (Macrosiphum) euphorbiae	SA02-194-05-037		K. Ball
11	2023-05-29	Myosotis sp.	Myzus (Nectarosiphon) myosotiodis	SA02-220-08-002		K. Ball
12	2023-05-29	Hedera helix	Aphis (Aphis) hederae	SA02-31-50-006		K. Wieczorek
13	2023-05-29	Ipomoea batatas	Macrosiphum (Macrosiphum) euphorbiae	SA02-194-05-038		K. Ball
14	2023-05-29	Prunus sp.	Phorodon (Phorodon) humuli	SA02-247-02-012		K. Ball
15	2023-05-29	Heuchera 'Kira Jersey'	Macrosiphum (Macrosiphum) euphorbiae	SA02-194-05-039		K. Ball
16	2023-05-29	Lonicera periclymenum	Rhopalomyzus (Judenkoa) lonicerae	SA02-263-01-017		K. Ball
17	2023-05-29	Rhododendron sp.	Illinoia (Masonaphis) lambersi	SA02-164-02-003		K. Wieczorek
18	2023-05-29	Rhododendron sp.	Illinoia (Masonaphis) lambersi	SA02-164-02-004		K. Wieczorek
19	2023-05-29	Spiraea japonica	Aphis (Aphis) spiraephaga	SA02-31-107-007		K. Ball
20	2023-05-29	Datura stramonium	Myzus (Nectarosiphon) persicae	SA02-220-10-067		K. Ball
21	2023-05-29	Philadelphus coronarius	Aphis (Aphis) fabae fabae	SA02-31-37-596		K. Ball
22	2023-05-29	Weigela florida	Rhopalomyzus (Judenkoa) lonicerae accidentally	SA02-263-01-018		K. Ball
23	2023-05-29	Aralia elata	Macrosiphum (Macrosiphum) euphorbiae	SA02-194-05-040		K. Ball
24	2023-05-29	Geum coccineum	Amphorophora (Amphorophora) gei	SA02-73-02-002		K. Ball
25	2023-05-29	Pulmonaria officinalis	Aulacorthum (Aulacorthum) langei	SA02-88-09-001		K. Ball
26	2023-05-29	Catalpa bignonioides	Macrosiphum (Macrosiphum) euphorbiae	SA02-194-05-041		K. Ball
27	2023-05-29	Corylus maxima	Myzocallis (Myzocallis) coryli	SA02-333-04-021		K. Ball
28	2023-05-29	Centranthus ruber	Aphis (Aphis) spiraephaga	SA02-31-107-008		K. Ball
29	2023-05-29	Celastrus orbiculatus	Aphis sp.	SA02-31-130-041		K. Ball
30	2023-05-29	Ilex sp.	Illinoia (Masonaphis) lambersi	SA02-164-02-005		K. Wieczorek
31	2023-05-29	Viscaria vulgaris	Aulacorthum (Aulacorthum) solani	SA02-88-07-025		K. Ball
32	2023-05-29	Hippophae rhamnoides	Capitophorus eleagni	SA02-105-02-007		K. Ball
33	2023-05-29	Philadelphus coronarius	Aphis (Aphis) fabae fabae	SA02-31-37-597		K. Ball
34	2023-05-29	Telekia speciosa	Uroleucon (Uroleucon) telekiae	SA02-298-36-001		K. Ball
35	2023-05-29	Carpinus betulus	Myzocallis (Myzocallis) carpini	SA02-333-02-019		K. Ball
36	2023-05-29	Malus domestica	Dysaphis (Pomaphis) plantaginea	SA02-134-18-022		K. Wieczorek
37	2023-05-29	Corylus avellana	Corylobium avellanae	SA02-122-01-021		K. Ball
38	2023-05-29	Iris sp.	Macrosiphum (Macrosiphum) euphorbiae	SA02-194-05-042		K. Wieczorek
39	2023-05-29	Carpinus betulus	Myzocallis (Myzocallis) carpini	SA02-333-02-020		K. Wieczorek
40	2023-05-29	Iris sp.	Aphis (Aphis) newtoni	SA02-31-74-006		K. Ball
41	2023-05-29	Agapanthus africanus	Macrosiphum (Macrosiphum) euphorbiae	SA02-194-05-043		K. Ball
42	2023-05-29	Acer platanoides	Periphyllus aceris	SA02-375-02-022		K. Ball
43	2023-05-29	Prunus cerasifera	Phorodon (Phorodon) humuli	SA02-247-02-013		K. Ball
44	2023-05-29	Echinops sphaerocephalus	Paczoskia longipes	SA02-240-03-001		K. Ball
45	2023-05-29	Tanacetum vulgare	Metopeurum fuscoviridae fuscoviridae	SA02-203-01-050		K. Ball
46	2023-05-29	Salvia nemorosa	Aphis (Aphis) craccivora	SA02-31-27-057		K. Ball
47	2023-05-29	Salvia nemorosa	Macrosiphum (Macrosiphum) euphorbiae	SA02-194-05-044		K. Ball
48	2023-05-29	Tanacetum vulgare	Macrosiphoniella (Macrosiphoniella) tanacetaria	SA02-193-15-024		K. Ball
49	2023-05-29	Berberis vulgaris	Liosomaphis berberidis	SA02-183-01-017		K. Wieczorek
50	2023-05-29	Rosa sp.	Macrosiphum (Macrosiphum) rosae rosae	SA02-194-14-100		K. Ball
51	2023-05-29	Rosa sp.	Macrosiphum (Macrosiphum) rosae rosae	SA02-194-14-101		K. Ball
52	2023-05-29	Rosa sp.	Macrosiphum (Macrosiphum) rosae rosae	SA02-194-14-102		K. Ball
53	2023-05-29	Rosa sp.	Macrosiphum (Macrosiphum) rosae rosae	SA02-194-14-103		K. Ball
54	2023-05-29	Rosa sp.	Macrosiphum (Macrosiphum) rosae rosae	SA02-194-14-104		K. Ball
55	2023-05-29	Rosa sp.	Macrosiphum (Macrosiphum) euphorbiae	SA02-194-05-045		K. Ball
56	2023-05-29	Rosa sp.	Macrosiphum (Macrosiphum) euphorbiae	SA02-194-05-046		K. Ball
57	2023-05-29	Rosa sp.	Macrosiphum (Macrosiphum) rosae rosae	SA02-194-14-105		K. Ball
58	2023-05-29	Castanea sativa	immature unidentified	---		K. Ball
59	2023-05-29	Cornus sp.	Anoecia (Anoecia) corni	SA02-20-01-267		K. Ball
60	2023-05-29	Viburnum opulus	immature unidentified	---		K. Ball
61	2023-05-29	Acer negundo	Periphyllus testudinaceus	SA02-375-09-161		K. Ball
62	2023-05-29	Viburnum opulus	Aphis (Aphis) fabae fabae	SA02-31-37-598		K. Ball
63	2023-05-29	Viburnum opulus	Aphis (Aphis) fabae fabae	SA02-31-37-599		K. Ball
64	2023-05-29	Prunus cerasifera	Brachycaudus sp.	SA02-94-20-004		K. Ball
65	2023-05-29	Eryngium planum	Aphis sp.	SA02-31-130-042		K. Ball
66	2023-05-29	Acer sp.	Periphyllus testudinaceus	SA02-375-09-162		K. Ball
67	2023-05-29	Euonymus sp.	Aphis (Aphis) spiraephaga	SA02-31-107-009		K. Ball
68	2023-05-29	Holcus lanatus	Rhopalosiphum maidis	SA02-58-01-011		K. Ball
69	2023-05-29	Fargesia nitida	Takecallis arundinariae	SA02-367-02-007	Published in Wieczorek et al. 2024 [27]	K. Wieczorek
70	2023-05-29	Acer japonicum	Periphyllus californiensis P. testudinaceus	SA02-375-03-014		K. Ball
71	2023-05-29	Ilex sp.	Liosomaphis berberidis	SA02-183-01-018		K. Ball
72	2023-05-29	Prunus spinosa	mummy unidetified	---		K. Ball
73	2023-05-29	Viburnum sp.	Aphis (Aphis) viburni	SA02-31-128-031		K. Ball
74	2023-05-29	Larix decidua	Cinara (Cinara) cuneomaculata	SA02-531-07-034		K. Ball
75	2023-05-29	Malus domestica	Eriosoma lanigerum	SA02-406-01-004		K. Wieczorek
76	2023-05-29	Malus domestica	Eriosoma lanigerum	SA02-406-01-005		K. Wieczorek
77	2023-05-29	Rumex sp.	Aphis (Aphis) rumicis	SA02-31-95-046		K. Ball
78	2023-05-29	Astilbe × arendsii	immature unidentified	---		K. Ball
79	2023-05-29	Bellis perennis	Aulacorthum (Aulacorthum) solani solani	SA02-88-07-026		K. Ball
80	2023-05-29	Acer japonicum 'Hupp's Red Willow'	Periphyllus californiensis	SA02-375-03-015		K. Wieczorek
81	2023-05-29	Acer japonicum 'Shin-ungo'	Periphyllus californiensis	SA02-375-03-016		K. Wieczorek
82	2023-05-29	Acer japonicum 'Hupp's Red Willow'	Periphyllus californiensis	SA02-375-03-017		K. Wieczorek
83	2023-05-29	Acer japonicum 'Sangokaku'	Periphyllus testudinaceus	SA02-375-09-163		K. Wieczorek
84	2023-05-29	Acer japonicum 'Hupp's Red Willow'	Periphyllus californiensis	SA02-375-03-018		K. Ball
85	2023-05-29	Acer pseudosieboldianum	Periphyllus acericola	SA02-375-01-023		K. Ball
86	2023-05-29	Acer circinatum	Periphyllus testudinaceus	SA02-375-09-164		K. Ball
87	2023-05-29	Acer palmatum 'Sangokaku'	Periphyllus testudinaceus	SA02-375-09-165		K. Ball
88	2023-05-29	Acer platanoides	Periphyllus aceris	SA02-375-02-023		K. Wieczorek
89	2023-05-29	Hieracium sp.	Aulacorthum (Aulacorthum) solani solani	SA02-88-07-027		K. Ball
90	2023-05-29	Geum sp.	Macrosiphum (Macrosiphum) gei	SA02-194-07-043		K. Ball
91	2023-05-29	Carpinus sp.	Myzocallis (Myzocallis) carpini	SA02-333-02-021		K. Ball
92	2023-05-29	Polemonium caeruleum	Macrosiphum (Macrosiphum) euphorbiae	SA02-194-05-047		K. Ball
93	2023-05-29	Populus deltoides 'Purple Tower'	Chaitophorus populeti populeti	SA02-373-11-130		K. Wieczorek
94	2023-05-29	Quercus robur	immature unidentified	---
95	2023-06-11	Tilia cordata	Eucallipterus tiliae	SA02-349-01-049		K. Ball
96	2023-06-11	Prunus sp.	Phorodon (Phorodon) humuli	SA02-247-02-014		K. Ball
97	2023-06-11	Acer platanoides	Drepanosiphum platanoidis	SA02-387-03-092		K. Wieczorek
98	2023-06-11	Acer sp.	Drepanosiphum acerinum	SA02-387-01-005		K. Wieczorek
99	2023-06-11	Lychnis coronaria	Brachycaudus (Brachycaudus) helichrysi	SA02-94-03-044		K. Ball
100	2023-06-11	Quercus robur	Tuberculatus (Tuberculoides) annulatus	SA02-338-01-070		K. Wieczorek
101	2023-06-11	Acer monspessulanum	Periphyllus testudinaceus	SA02-375-09-166		K. Ball
102	2023-06-11	Centaurea montana	Aphis (Aphis) fabae fabae	SA02-31-37-600		K. Ball
103	2023-06-11	Angelica archangelica	immature unidentified	---		K. Ball
104	2023-06-16	Lonicera xylosteum	Prociphilus (Stagona) xylostei xylostei	SA02-454-06-006		K. Ball
105	2023-06-16	Lonicera xylosteum	Prociphilus (Stagona) xylostei xylostei	SA02-454-06-007		K. Ball
106	2023-06-16	Rosa sp.	Macrosiphum (Macrosiphum) rosae rosae	SA02-194-14-106		K. Ball
107	2023-06-16	Aegopodium podagraria	immature unidentified	---		K. Ball
108	2023-06-16	Hosta 'Sagae'	Aphis (Aphis) fabae fabae	SA02-31-37-601		K. Ball
109	2023-06-16	Digitalis lutea	Aulacorthum (Aulacorthum) solani solani	SA02-88-07-028		K. Ball
110	2023-06-16	Cephalaria gigantea	Macrosiphum (Macrosiphum) rosae rosae	SA02-194-14-107		K. Ball
111	2023-06-16	Castanea sativa	Agrioaphis castanicola	SA02-333-03-010		K. Ball
112	2023-06-16	Tanacetum vulgare	Macrosiphoniella (Macrosiphoniella) tanacetaria	SA02-193-15-025		K. Ball
113	2023-06-16	Hylotelephium spectabile	Aphis (Aphis) sedi	SA02-31-102-016		K. Ball
114	2023-06-16	Tanacetum vulgare	Macrosiphoniella (Phalangomyzus) persequens	SA02-193-10-002		K. Ball
115	2023-06-16	Digitalis lutea	Aphis (Aphis) fabae fabae	SA02-31-37-602		K. Ball
116	2023-06-16	Spiraea media	Aphis (Aphis) spiraecola	SA02-31-106-009		K. Ball
117	2023-06-16	Hieracium sp.	Nasonovia (Nasonovia) ribisnigri	SA02-221-03-046		K. Ball
118	2023-06-16	Pilosella aurantiaca	Eucallipterus tiliae accidentally	SA02-349-01-050		K. Ball
119	2023-06-16	Tilia sp.	Eucallipterus tiliae	SA02-349-01-051		K. Ball
120	2023-06-16	Cornus kousa	Aphis (Aphis) fabae fabae	SA02-31-37-603		K. Ball
121	2023-06-16	Abies koreana	Mindarus abietinus	SA02-555-01-007		K. Ball
122	2023-06-16	Abies koreana	Mindarus abietinus	SA02-555-01-008		K. Ball
123	2023-06-16	Sambucus nigra	Aphis (Aphis) sambuci	SA02-31-98-066		K. Ball
124	2023-06-16	Larix sp.	Cinara (Cinara) cuneomaculata	SA02-531-07-035		K. Ball
125	2023-06-16	Betula maximowicziana	Euceraphis betuale	SA02-316-01-041		K. Ball
126	2023-06-16	Betula sp.	Euceraphis betuale	SA02-316-01-042		K. Ball
127	2023-06-16	Angelica archangelica	Aphis (Aphis) fabae fabae	SA02-31-37-604		K. Ball
128	2023-06-16	Eryngium planum	Aphis sp.	SA02-31-130-043		K. Ball
129	2023-06-16	Castanea sativa	Agrioaphis castanicola	SA02-333-03-011		K. Ball
130	2023-06-16	Lysimachia punctata	Macrosiphum (Macrosiphum) euphorbiae	SA02-194-05-048		K. Ball
131	2023-06-16	Rosa sp.	Macrosiphum (Macrosiphum) rosae rosae	SA02-194-14-108		K. Ball
132	2023-06-16	Paeonia suffruticosa	immature unidentified	---		K. Ball
133	2023-06-16	Urtica dioica	Aphis (Aphis) urticata	SA02-31-121-052		K. Ball
134	2023-07-19	Yucca filamentosa	Aphis (Aphis) fabae fabae	SA02-31-37-605		K. Ball
135	2023-07-21	Asclepias syriaca	Aphis (Aphis) nerii	SA02-31-73-003		K. Ball
136	2023-07-27	Asclepias syriaca	Aphis (Aphis) nerii	SA02-31-73-004		K. Ball
137	2023-07-28	Asclepias syriaca	Aphis (Aphis) nerii	SA02-31-73-005		K. Ball
138	2023-09-15	Tilia cordata	Eucallipterus tiliae	SA02-349-01-052		K. Ball
139	2023-09-15	Hedera helix	Aphis sp.	SA02-31-130-044		K. Ball
140	2023-09-15	Filipendula ulmaria	Macrosiphum (Macrosiphum) cholodkovskyi	SA02-194-02-009		K. Ball
141	2023-09-15	Salvia sp.	immature unidentified	---		K. Ball
142	2023-09-15	Solanum nigrum	Aphis (Aphis) solanella	SA02-31-105-023		K. Ball
143	2023-09-15	Sonchus arvensis	Uroleucon (Uroleucon) sonchi	SA02-298-31-043		K. Ball
144	2023-09-15	Cosmos bipinnatus	Aphis (Aphis) fabae fabae	SA02-31-37-606		K. Ball
145	2023-09-15	Asclepias sp.	Aphis (Aphis) nerii	SA02-31-73-006		K. Ball
146	2023-09-15	Gladiolus sp.	immature unidentified	---		K. Ball
147	2023-09-15	Rosa sp.	Macrosiphum (Macrosiphum) rosae rosae	SA02-194-14-109		K. Ball
148	2023-09-15	Hosta sp.	Aphis (Aphis) fabae fabae	SA02-31-37-607		K. Ball
149	2023-10-04	Verbena x hybrida	Macrosiphum (Macrosiphum) rosae rosae	SA02-194-14-110		K. Ball
150	2023-10-04	Zinnia angustifolia	immature unidentified	---		K. Ball
151	2023-10-04	Rosa sp.	Macrosiphum (Macrosiphum) rosae rosae	SA02-194-14-111		K. Ball
	Table S1: Aphids collected in the Zabrze Botanic Garden, Poland in 2023

## Sheet: Meise BG, Belgium 2023
Sample number	Date of Collection	Host-plant	Aphid species	Voucher Number	Comments	Collector
1	2023-05-02	Silene dioica	Brachycaudus (Acaudus) klugistii	SA02-94-05-014		K. Wieczorek
2	2023-05-02	Berberis vulgaris	Liosomaphis berberidis	SA02-183-01-014		K. Wieczorek
3	2023-05-02	Knautia arvensis	Macrosiphum (Macrosiphum) knautiae	SA02-194-20-001		K. Wieczorek
4	2023-05-02	Acer palmatum	Periphyllus californiensis	SA02-375-03-019	botanic garden shop	K. Wieczorek
5	2023-05-02	Acer palmatum 'Osakazu'	Periphyllus californiensis	SA02-375-03-020	botanic garden shop	K. Wieczorek
6	2023-05-02	Acer stinasavanum 'Jordan'	Periphyllus californiensis	SA02-375-03-021	botanic garden shop	K. Wieczorek
7	2023-05-02	Acer palmatum 'Atropurpureum'	Periphyllus californiensis	SA02-375-03-022	botanic garden shop	K. Wieczorek
8	2023-05-02	Acer palmatum 'Dissectum'	Periphyllus californiensis	SA02-375-03-023	botanic garden shop	K. Wieczorek
9	2023-05-02	Acer palmatum 'Shishigashira'	Periphyllus californiensis	SA02-375-03-024	botanic garden shop	K. Wieczorek
10	2023-05-02	Malus sylvestris	Eriosoma lanigerum	SA02-406-01-006		K. Wieczorek
11	2023-05-02	Ribes nigra	Cryptomyzus (Cryptomyzus) galeopsidis	SA02-124-02-028		K. Wieczorek
12	2023-05-02	Helleborus ericsmithii 'Magic leaves'	Macrosiphum (Macrosiphum) hellebori	SA02-194-08-002		K. Wieczorek
13	2023-05-02	Helleborus orientalis 'Dark night'	Macrosiphum (Macrosiphum) hellebori	SA02-194-08-003		K. Wieczorek
14	2023-05-02	Helleborus orientalis 'Double Red'	Macrosiphum (Macrosiphum) hellebori	SA02-194-08-004		K. Wieczorek
15	2023-05-02	Helleborus x nigercors 'White'	Macrosiphum (Macrosiphum) hellebori	SA02-194-08-005		K. Wieczorek
16	2023-05-02	Acer pseudoplatanus	Periphyllus testudinaceus	SA02-375-09-167		K. Wieczorek
17	2023-05-02	Acer sp.	Periphyllus testudinaceus	SA02-375-09-168		K. Wieczorek
18	2023-05-02	Rosa sp.	Macrosiphum (Macrosiphum) rosae rosae	SA02-194-14-112		K. Wieczorek
19	2023-05-03	Salix euxina 'Buccata'	Pterocomma rufipes	SA02-258-09-033		K. Wieczorek
20	2023-05-03	Brassica oleracea	Brevicoryne brassicae	SA02-99-01-038		K. Wieczorek
21	2023-05-03	Raphanus sativus var. sativus	Aphis (Aphis) fabae fabae	SA02-31-37-608		K. Wieczorek
22	2023-05-03	Iris sp.	Macrosiphum (Macrosiphum) euphorbiae	SA02-194-05-049		K. Wieczorek
23	2023-05-03	Acer platanoides 'Palmatifidum'	Periphyllus coracinus	SA02-375-04-033		K. Wieczorek
24	2023-05-03	Corylus avellana	Myzocallis (Myzocallis) coryli	SA02-333-04-022		K. Wieczorek
25	2023-05-03	Acer saccharinum	Periphyllus testudinaceus	SA02-375-09-169		K. Wieczorek
26	2023-05-03	Castanea sativa	Agrioaphis castanicola	SA02-333-03-012	the oldest tree in the Mesie BG	K. Wieczorek
27	2023-05-03	Fagus sylvatica	Phyllaphis fagi	SA02-569-01-043		K. Wieczorek
28	2023-05-03	Phyllostachys aureosulcata	Takecallis arundicolens	SA02-367-01-005		K. Wieczorek
29	2023-05-03	Phyllostachys shanghai	Takecallis arundicolens	SA02-367-01-006		K. Wieczorek
30	2023-05-03	Fargesia nitida	Takecallis nigroantennatus	SA02-367-04-006	Published in Wieczorek & Sawka-Gądek 2023 [28]	K. Wieczorek
31	2023-05-04	Phyllostachys viridiglaucens	Takecallis arundinariae	SA02-367-02-010		K. Wieczorek
32	2023-05-04	Sasa megalophylla	Takecallis arundinariae	SA02-367-02-011		K. Wieczorek
33	2023-05-04	Fargesia nitida x murielae	Takecallis nigroantennatus	SA02-367-04-007		K. Wieczorek
34	2023-05-04	Pseudosasa japonica	Takecallis arundicolens	SA02-367-01-007		K. Wieczorek
35	2023-05-05	Carduus crispus	Brachycaudus (Prunaphis) cardui	SA02-94-01-092		K. Wieczorek
36	2023-05-05	Tragopogon porifolius	Brachycaudus (Appelia) tragopogonis	SA02-94-19-017		K. Wieczorek
37	2023-05-05	Marticaria chamophylla	Brachycaudus (Prunaphis) cardui	SA02-94-01-093		K. Wieczorek
38	2023-05-05	Rumex patientia	Aphis (Aphis) rumicis	SA02-31-95-047		K. Wieczorek
39	2023-05-05	Cornus sericea f. Baileyi	Anoecia (Anoecia) corni	SA02-20-01-268		K. Wieczorek
40	2023-05-05	Populus violascens	Pterocomma tremulae	SA02-258-12-011		K. Wieczorek
41	2023-05-05	Acer campestre 'Carnival'	Periphyllus testudinaceus	SA02-375-09-170		K. Wieczorek
42	2023-05-05	Acer pseudoplatanus	Periphyllus testudinaceus	SA02-375-09-171		K. Wieczorek
43	2023-05-05	Acer palmatum amoenum 'Hesse'	Periphyllus californiensis	SA02-375-03-025		K. Wieczorek
44	2023-05-08	Pseudosasa sp.	Takecallis arundicolens	SA02-367-01-008		K. Wieczorek
45	2023-05-08	Dipteronia sinensis	Periphyllus testudinaceus	SA02-375-09-172		K. Wieczorek
46	2023-05-08	Acer pseudoplatanus	Periphyllus acericola	SA02-375-01-024		K. Wieczorek
47	2023-05-08	Acer cissifolium	Periphyllus testudinaceus	SA02-375-09-173		K. Wieczorek
48	2023-05-08	Acer sp.	Periphyllus testudinaceus	SA02-375-09-174		K. Wieczorek
49	2023-05-08	Hydrangea paniculata 'Floribunda'	Macrosiphum (Macrosiphum) euphorbiae	SA02-194-05-050		K. Wieczorek
50	2023-05-08	Rosa sp.	Macrosiphum (Macrosiphum) rosae rosae	SA02-194-14-113		K. Wieczorek
51	2023-05-08	Tragopogon sp.	Brachycaudus (Appelia) tragopogonis	SA02-94-19-018		K. Wieczorek
52	2023-05-08	Rosa gallica 'Etoile'	Wahlengriella nervata	SA02-304-01-001		K. Wieczorek
53	2023-05-08	Rosa gallica 'Tricolore de Flandre'	Macrosiphum (Macrosiphum) rosae rosae	SA02-194-14-114		K. Wieczorek
54	2023-05-08	Rosa gallica 'Complicata'	Wahlengriella nervata	SA02-304-01-002		K. Wieczorek
55	2023-05-08	Rosa gallica 'Complicata'	Macrosiphum (Macrosiphum) rosae rosae	SA02-194-14-115		K. Wieczorek
56	2023-05-08	Rosa x hybrid 'Felicia'	Macrosiphum (Macrosiphum) euphorbiae	SA02-194-05-051		K. Wieczorek
57	2023-05-08	Quercus cerris	Myzocallis sp.	SA02-333-07-002		K. Wieczorek
58	2023-05-08	Rumex hydrolapanthum	Aphis (Aphis) acetosa	SA02-31-02-054		K. Wieczorek
59	2023-05-08	Penstemon fruticosus	Aphis sp.	SA02-31-130-045		K. Wieczorek
60	2023-05-10	Viburnum lantana	Ceruraphis sp.	SA02-111-05-001		K. Wieczorek
61	2023-05-10	Rubus album	Amphorophora (Amphorophora) rubi	SA02-73-04-027		K. Wieczorek
62	2023-05-10	Pseudosasa japonica	Takecallis arundicolens	SA02-367-01-009		K. Wieczorek
63	2023-05-10	Penstemon digitalis	Macrosiphum (Macrosiphum) euphorbiae	SA02-194-05-052		K. Wieczorek
64	2023-05-10	Aquilegia sp.	Macrosiphum (Macrosiphum) euphorbiae	SA02-194-05-053		K. Wieczorek
65	2023-05-10	Chaenomeles speciosa 'Nivalis'	Aphis (Aphis) fabae fabae	SA02-31-37-609		K. Wieczorek
66	2023-05-10	Populus sp.	Pterocomma populeum	SA02-258-08-059		K. Wieczorek
67	2023-05-11	Apium graveolens	Aphis sp.	SA02-31-130-046		K. Wieczorek
68	2023-05-11	Fragaria vesca	Rhodobium porosum	SA02-261-01-003		K. Wieczorek
69	2023-05-11	Fragaria vesca	Macrosiphum (Macrosiphum) euphorbiae	SA02-194-05-054		K. Wieczorek
70	2023-05-11	Matricaria chamomilla	Aphis (Aphis) fabae fabae	SA02-31-37-610		K. Wieczorek
71	2023-05-11	Pisum sativum	Macrosiphum (Macrosiphum) euphorbiae	SA02-194-05-055		K. Wieczorek
72	2023-05-11	Vicia faba	Aphis (Aphis) fabae fabae	SA02-31-37-611		K. Wieczorek
	Table S2: Aphids collected in the Meise Botanic Garden, Belgium in 2023

## Sheet: Meise BG, Belgium 2022
Sample number	Date of Collection	Host-plant	Aphid species	Voucher Number	Comments	Collector
1	2022-05-21	Rubus sp.	Amphorophora (Amphorophora) rubi	SA02-73-04-028	visual identification	D. Baert
2	2022-05-21	Meum athamanticum	Aphis (Aphis) fabae fabae	SA02-31-37-612	visual identification	D. Baert
3	2022-05-22	Blitum bonus-henricus	Aphis (Aphis) gossypii gossypii	SA02-31-47-215	visual identification	D. Baert
4	2022-05-21	Ilex sp.	Aphis (Aphis) ilicis	SA02-31-55-014	visual identification	D. Baert
5	2022-05-21	Rumex patientia	Aphis (Aphis) rumicis	SA02-31-95-048	visual identification	D. Baert
6	2022-05-21	Sambucus nigra	Aphis (Aphis) sambuci	SA02-31-98-067	visual identification	D. Baert
7	2022-05-21	Deutzia sp.	Aphis (Aphis) spiraecola	SA02-31-106-010	visual identification	D. Baert
8	2022-05-22	Taraxacum sp.	Aphis (Aphis) taraxicola	SA02-31-111-019	visual identification	D. Baert
9	2022-05-21	Urtica dioica	Aphis (Aphis) urticata	SA02-31-121-053	visual identification	D. Baert
10	2022-05-22	Galanthus nivalis	Aulacorthum (Aulacorthum) solani solani	SA02-88-07-029	visual identification	D. Baert
11	2022-05-22	Cynara cardunculus	Brachycaudus (Prunaphis) cardui	SA02-94-01-094	visual identification	D. Baert
12	2022-05-21	Anthriscus sylvestris	Cavariella (Cavariella) archangelicae	SA02-109-02-005	visual identification	D. Baert
13	2022-05-22	Pastinaca sativa	Cavariella (Cavariella) theobaldi	SA02-109-07-046	visual identification	D. Baert
14	2022-05-21	Salix x reichardtii	Chaitophorus capreae	SA02-373-01-023	visual identification	D. Baert
15	2022-05-22	Picea smithiana	Cinara (Cinara) picea	SA02-531-21-006	visual identification	D. Baert
16	2022-05-22	Picea pungens 'Koste'	Cinara (Cinara) pilicornis	SA02-531-23-047	visual identification	D. Baert
17	2022-05-21	Lamiastrum galeobdolon	Cryptomyzus (Cryptomyzus) galeopsidis	SA02-124-02-029	visual identification	D. Baert
18	2022-05-21	Ribes alpinum	Cryptomyzus (Cryptomyzus) ribis	SA02-124-05-011	visual identification	D. Baert
19	2022-05-21	Acer pseudoplatanus	Drepanosiphum platanoidis	SA02-387-03-093	visual identification	D. Baert
20	2022-05-21	Tilia dasystyla	Eucallipterus tiliae	SA02-349-01-053	visual identification	D. Baert
21	2022-05-22	Betula papyrifera x pendula	Euceraphis punctipennis	SA02-316-02-071	visual identification	D. Baert
22	2022-05-21	Sonchus sp.	Hyperomyzus (Hyperomyzus) lactucae	SA02-162-01-029	visual identification	D. Baert
23	2022-05-21	Liriodendron chinense	Illinoia (Illinoia) liriodendri	SA02-164-03-005	visual identification	D. Baert
24	2022-05-21	Artemisia vulgaris	Macrosiphoniella (Macrosiphoniella) artemisiae artemisiae	SA02-193-03-068	visual identification	D. Baert
25	2022-05-21	Achillea millefolium	Macrosiphoniella (Macrosiphoniella) millefolii	SA02-193-08-069	visual identification	D. Baert
26	2022-05-21	Artemisia vulgaris	Macrosiphoniella (Phalangomyzus) oblonga	SA02-193-09-035	visual identification	D. Baert
27	2022-05-21	Tanacetum vulgare	Macrosiphoniella (Macrosiphoniella) tanacetaria	SA02-193-15-026	visual identification	D. Baert
28	2022-05-21	Tragopogon pratensis	Macrosiphum (Macrosiphum) euphorbiae	SA02-194-05-056	visual identification	D. Baert
29	2022-05-22	Euphorbia characias	Macrosiphum (Macrosiphum) euphorbiellum	SA02-194-19-001	visual identification	D. Baert
30	2022-05-21	Geum urbanum	Macrosiphum (Macrosiphum) gei	SA02-194-07-044	visual identification	D. Baert
31	2022-05-21	Helleborus sp.	Macrosiphum (Macrosiphum) hellebori	SA02-194-08-006	visual identification	D. Baert
32	2022-05-21	Knautia arvensis	Macrosiphum (Macrosiphum) rosae rosae	SA02-194-14-116	visual identification	D. Baert
33	2022-05-21	Vicia sp.	Megoura viciae	SA02-198-02-038	visual identification	D. Baert
34	2022-05-21	Arrhenatherum elatius	Metopolophium (Metopolophium) dirhodum	SA02-204-02-013	visual identification	D. Baert
35	2022-05-22	Abies firma	Mindarus abietinus	SA02-555-01-009	visual identification	D. Baert
36	2022-05-21	Carpinus sp.	Myzocallis (Myzocallis) carpini	SA02-333-02-022	visual identification	D. Baert
37	2022-05-21	Castanea sativa	Agrioaphis castanicola	SA02-333-03-013	visual identification	D. Baert
38	2022-05-21	Corylus sp.	Myzocallis (Myzocallis) coryli	SA02-333-04-023	visual identification	D. Baert
39	2022-05-21	Aegopodium podagraria	Myzus (Sciamyzus) ascalonicus	SA02-220-02-007	visual identification	D. Baert
40	2022-05-21	Pseudoranthemum albocoeruleum	Myzus (Nectarosiphon) persicae	SA02-220-10-068	visual identification	D. Baert
41	2022-05-21	Acer pseudoplatanus	Periphyllus acericola	SA02-375-01-025	visual identification	D. Baert
42	2022-05-21	Fagus sylvatica	Phyllaphis fagi	SA02-569-01-044	visual identification	D. Baert
43	2022-05-21	Alnus sp.	Pterocallis (Pterocallis) alni	SA02-359-02-035	visual identification	D. Baert
44	2022-05-22	Nymphaea	Rhopalosiphum nymphae	SA02-58-02-033	visual identification	D. Baert
45	2022-05-21	Bambusoidea	Takecallis arundicolens	SA02-367-01-010	visual identification	D. Baert
46	2022-05-22	Phyllostachys bissettii	Takecallis arundinariae	SA02-367-02-012	visual identification	D. Baert
47	2022-05-21	Fargesia sp.	Takecallis nigroantennatus	SA02-367-04-008	visual identification	D. Baert
48	2022-05-22	Phyllostachys praecox 'Viridisulcat'	Takecallis taiwana	SA02-367-03-003	visual identification	D. Baert
49	2022-05-22	Ulmus glabra	Tinocallis (Sappocallis) nevskyi	SA02-370-03-001	visual identification	D. Baert
50	2022-05-22	Ulmus glabra	Tinocallis (Sappocallis) takachihoensis	SA02-370-04-001	visual identification	D. Baert
51	2022-05-21	Quercus robur	Tuberculatus (Tuberculoides) annulatus	SA02-338-01-071	visual identification	D. Baert
52	2022-05-22	Ulmus sp.	Tinocallis (Sappocallis) takachihoensis	SA02-370-04-002	visual identification	D. Baert
53	2022-05-21	Larix sp.	Adelges laricis	SA01-01-02-020	visual identification	D. Baert
	Table S3: Aphids collected in the Meise Botanic Garden, Belgium in 2022

## Sheet: RBG Edinburgh, UK
Sample number	Date of Collection	Host-plant	Aphid species	Voucher Number	Comments	Collector
1	2023-07-05	Acer sp.	Dreapanosiphum oregonense	SA02-387-04-001		K. Wieczorek
2	2023-07-05	Tilia tomentosa	Eucallipterus tiliae	SA02-349-01-054		K. Wieczorek
3	2023-07-05	Tilia heterophylla	Eucallipterus tiliae	SA02-349-01-055		K. Wieczorek
4	2023-07-06	Lathyrus odoratus	Acyrthosiphon (Acyrthosiphon) pisum pisum	SA02-66-13-089		K. Wieczorek
5	2023-07-06	Helianthus sp.	Aphis sp.	SA02-31-130-047		K. Wieczorek
6	2023-07-06	Fagus sylvatica	Phyllaphis fagi	SA02-569-01-045		K. Wieczorek
7	2023-07-06	Betula pendula	Euceraphis betulae	SA02-316-01-043		K. Wieczorek
8	2023-07-06	Vicia faba	Aphis (Aphis) fabae fabae	SA02-31-37-613		K. Wieczorek
9	2023-07-06	Cynara cardunculus	Aphis (Aphis) fabae fabae	SA02-31-37-614		K. Wieczorek
10	2023-07-06	Pisum sativum	Acyrthosiphon (Acyrthosiphon) pisum	SA02-66-13-090		K. Wieczorek
11	2023-07-06	Ulmus x hollandica	Tinocallis (Sappocallis) nevskyi	SA02-370-03-002		K. Wieczorek
12	2023-07-06	Pyrus syriaca	Aphis (Aphis) spiraecola	SA02-31-106-011		K. Wieczorek
13	2023-07-06	Dipsacus fullonum	Macrosiphum (Macrosiphum) rosae rosae	SA02-194-14-117		K. Wieczorek
14	2023-07-06	Gynura sp.	Aphis sp.	SA02-31-130-048		K. Wieczorek
15	2023-07-07	Cedrus deodara	Cinara (Cinara) curvipes	SA02-531-34-001		K. Wieczorek
16	2023-07-07	Betula albosinensis	Euceraphis punctipennis	SA02-316-02-072		K. Wieczorek
17	2023-07-07	Betula albosinensis	Monaphis antennata	SA02-324-01-022		K. Wieczorek
18	2023-07-07	Betula papyrifera	Euceraphis punctipennis	SA02-316-02-073		K. Wieczorek
19	2023-07-07	Betula kenaica	Euceraphis punctipennis	SA02-316-02-074		K. Wieczorek
20	2023-07-07	Quercus x turneri 'Pseudoturneri'	Myzocallis (Agrioaphis) castanicola	SA02-333-03-014		K. Wieczorek
21	2023-07-07	Rhododendron 'Mrs. E.C. Stirling'	Ericolophium holsti	SA02-140-01-007		K. Wieczorek
22	2023-07-07	Corylus sp.	Myzocallis (Myzocallis) coryli	SA02-333-04-024		K. Wieczorek
23	2023-07-07	Quercus sp.	Tuberculatus (Tuberculoides) neglectus	SA02-338-03-004		K. Wieczorek
24	2023-07-07	Phyllostachys nigra 'Boryana'	Takecallis arundinariae	SA02-367-02-013		K. Wieczorek
25	2023-07-07	Betula lenta	Euceraphis betulae	SA02-316-01-044		K. Wieczorek
26	2023-07-07	Acer pseudoplatanus	Dreapanosiphum oregonensis	SA02-387-04-002		K. Wieczorek
27	2023-07-07	Corylus sp.	Myzocallis (Myzocallis) coryli	SA02-333-04-025		K. Wieczorek
28	2023-07-07	Corylus avellana	Myzocallis (Myzocallis) coryli	SA02-333-04-026		K. Wieczorek
29	2023-07-07	Salix hibernica	Cavariella (Cavariella) aegopodii	SA02-109-01-055		K. Wieczorek
30	2023-07-07	Salix hibernica	Cavariella (Cavariella) aegopodii	SA02-109-01-056		K. Wieczorek
31	2023-07-07	Salix sp.	Aphis (Aphis) farinosa	SA02-31-38-080		K. Wieczorek
32	2023-07-10	Pinus muricata	Essigella californica	SA02-532-01-001		K. Wieczorek
33	2023-07-10	Betula papyrifera	Monaphis antennata	SA02-324-01-023		K. Wieczorek
34	2023-07-10	Acer platanoides	Periphyllus aceris	SA02-375-02-024		K. Wieczorek
35	2023-07-10	Acer hyrcanum	Drepanosiphum oregonense	SA02-387-04-003		K. Wieczorek
36	2023-07-10	Acer saccharum	Drepanosiphum oregonense	SA02-387-04-004		K. Wieczorek
37	2023-07-10	Populus yunnanensis	Pterocomma populeum	SA02-258-08-060		K. Wieczorek
38	2023-07-10	Viburnum tinus	Aphis (Aphis) viburni	SA02-31-128-032		K. Wieczorek
39	2023-07-11	Tilia platyphylla	Eucallipterus tiliae	SA02-349-01-056	Nursery	K. Wieczorek
40	2023-07-11	Salix lanata	Cavariella (Cavariella) aegopodii	SA02-109-01-057	Nursery	K. Wieczorek
41	2023-07-11	Salix lanata	Pterocomma rufipes	SA02-258-09-034	Nursery	K. Wieczorek
42	2023-07-11	Salix myrsinites	Aphis (Aphis) farinosa farinosa	SA02-31-38-081	Nursery	K. Wieczorek
43	2023-07-11	Salix lapponum	Aphis (Aphis) farinosa farinosa	SA02-31-38-082	Nursery	K. Wieczorek
44	2023-07-11	Campanula sp.	Aphis (Aphis) fabae fabae	SA02-31-37-615	Nursery	K. Wieczorek
45	2023-07-11	Betula nana	Betulaphis quadrituberculata	SA02-310-02-008	Nursery	K. Wieczorek
46	2023-07-11	Iris germanica	Macrosiphum (Macrosiphum) euphorbiae	SA02-194-05-057	Nursery	K. Wieczorek
47	2023-07-11	Dahlia 'Moonfire'	Macrosiphum (Macrosiphum) euphorbiae	SA02-194-05-058	Nursery	K. Wieczorek
48	2023-07-11	Salvia macrophylla	Macrosiphum (Macrosiphum) euphorbiae	SA02-194-05-059	Nursery	K. Wieczorek
49	2023-07-11	Primula alpicola	Macrosiphum (Macrosiphum) euphorbiae	SA02-194-05-060	Nursery	K. Wieczorek
50	2023-07-11	Hylotelephium × mottramianum 'Herbstfreude'	Aphis (Aphis) sedi	SA02-31-102-017		K. Wieczorek
51	2023-07-11	Lunaria rediviva	Macrosiphum (Macrosiphum) euphorbiae	SA02-194-05-061		K. Wieczorek
52	2023-07-11	Myrceugenia exsucca	Macrosiphum (Macrosiphum) euphorbiae	SA02-194-05-062		K. Wieczorek
53	2023-07-11	Rhamnus sp.	Aphis sp.	SA02-31-130-049		K. Wieczorek
54	2023-07-11	Bambusa sp.	Takecallis arundinariae	SA02-367-02-014		K. Wieczorek
55	2023-07-11	Cotoneaster sp.	Macrosiphum (Macrosiphum) euphorbiae	SA02-194-05-063		K. Wieczorek
56	2023-07-11	Berberis sp.	Liosomaphis berberidis	SA02-183-01-015		K. Wieczorek
57	2023-07-11	Gladiolus cruentus	Myzus (Myzus) ornatus	SA02-220-09-009		K. Wieczorek
58	2023-07-11	Fargesia sp.	Takecallis nigroantennatus	SA02-367-04-009	Nursery	K. Wieczorek
59	2023-07-12	Ulmus glabra 'Exoniensis'	Tinocallis (Sappocallis) nevskyi	SA02-370-03-003		K. Wieczorek
60	2023-07-12	Tilia x europaea	Eucallipterus tiliae	SA02-349-01-057		K. Wieczorek
61	2023-07-12	Acer platanoides	Dreapnosiphum platanoidis	SA02-387-03-094		K. Wieczorek
62	2023-07-12	Fargesia sp.	Takecallis nigroantennatus	SA02-367-04-010		K. Wieczorek
63	2023-07-12	Fargesia nitida	Takecallis nigroantennatus	SA02-367-04-011		K. Wieczorek
64	2023-07-12	Phyllostachys aurea	Takecallis arundinariae	SA02-367-02-015		K. Wieczorek
65	2023-07-12	Achillea millefolium	Macrosiphoniella (Macrosiphoniella) millefolli	SA02-193-08-070		K. Wieczorek
66	2023-07-12	Betula pubescens	Calaphis flava	SA02-312-02-014		K. Wieczorek
	Table S4: Aphids collected in the Royal Botanic Garden Edinburgh, UK in 2023

## Sheet: RBG Benmore, UK
Sample number	Date of Collection	Host-plant	Aphid species	Voucher Number	Comments	Collector
1	2023-07-17	Betula pendula	Euceraphis betulae	SA02-316-01-045		K. Wieczorek
2	2023-07-17	Betula pendula	Calaphis flava	SA02-312-02-015		K. Wieczorek
3	2023-07-17	Yushania anceps	Takecallis nigroantennatus	SA02-367-04-012		K. Wieczorek
4	2023-07-17	Quercus robur	Tuberculatus (Tuberculoides) neglectus	SA02-338-03-005		K. Wieczorek
5	2023-07-17	Digitalis purpurea	Aphis (Aphis) armata	SA02-31-132-001		K. Wieczorek
6	2023-07-17	Betula sp.	Euceraphis betulae	SA02-316-01-046		K. Wieczorek
7	2023-07-17	Betula ermanii	Calaphis flava	SA02-312-02-016		K. Wieczorek
8	2023-07-17	Betula maximowicziana	Euceraphis betulae	SA02-316-01-047		K. Wieczorek
9	2023-07-17	Corylus avellana	Myzocallis (Myzocallis) coryli	SA02-333-04-027		K. Wieczorek
10	2023-07-17	Quercus robur	Tuberculatus (Tuberculoides) neglectus	SA02-338-03-006		K. Wieczorek
11	2023-07-17	Tilia sp.	Eucalliperus tiliae	SA02-349-01-058		K. Wieczorek
12	2023-07-17	Acer platanoides	Dreapnosiphum platanoidis	SA02-387-03-095		K. Wieczorek
13	2023-07-18	Alnus fauriei	Pterocallis (Pterocallis) alni	SA02-359-02-036		K. Wieczorek
14	2023-07-18	Alnus maximowiczii	Pterocallis (Pterocallis) alni	SA02-359-02-037		K. Wieczorek
15	2023-07-18	Alnus inokumae	Pterocallis (Pterocallis) alni	SA02-359-02-038		K. Wieczorek
16	2023-07-18	Corylus avellana	Myzocallis (Myzocallis) coryli	SA02-333-04-028		K. Wieczorek
17	2023-07-18	Betula sp.	Calaphis flava	SA02-312-02-017		K. Wieczorek
18	2023-07-18	Fagus sylvatica	Phyllaphis fagi	SA02-569-01-046		K. Wieczorek
19	2023-07-20	Betula papyrifera	Calaphis flava	SA02-312-02-018		K. Wieczorek
20	2023-07-20	Berberis x ottawensis 'Lombart's Purple'	Liosomaphis berberidis	SA02-183-01-016		K. Wieczorek
	Table S5: Aphids collected in the Royal Botanic Garden Benmore, UK in 2023

## Sheet: RBG Logan, UK
Sample number	Date of Collection	Host-plant	Aphid species	Voucher Number	Comments	Collector
1	2023-07-24	Phyllostahys sp.	Takecallis arundinariae	SA02-367-02-016		K. Wieczorek
2	2023-07-24	Phyllostathys vivax	Takecallis arundinariae	SA02-367-02-017		K. Wieczorek
3	2023-07-24	Phyllostathys vivax	Takecallis arundicolens	SA02-367-01-011		K. Wieczorek
4	2023-07-24	Rosa sp.	Macrosiphum (Macrosiphum) rosae rosae	SA02-194-14-118		K. Wieczorek
5	2023-07-24	Quercus pubescens	Tuberculatus (Tuberculoides) annulatus	SA02-338-01-072		K. Wieczorek
6	2023-07-25	Strobilanthes dyeriana	Macrosiphum (Macrosiphum) euphorbiae	SA02-194-05-064	Glasshouse	K. Wieczorek
7	2023-07-25	Colocasia gigantea	Macrosiphum (Macrosiphum) euphorbiae	SA02-194-05-065	Glasshouse	K. Wieczorek
8	2023-07-25	Capsicum annuum	Macrosiphum (Macrosiphum) euphorbiae	SA02-194-05-066	Glasshouse	K. Wieczorek
9	2023-07-25	Capsicum annuum	Aphis (Aphis) fabae fabae	SA02-31-37-616	Glasshouse	K. Wieczorek
10	2023-07-25	Strelitzia sp.	Macrosiphum (Macrosiphum) euphorbiae	SA02-194-05-067	Glasshouse Conservatory	K. Wieczorek
11	2023-07-25	Hibiscus rosa-sinensis	Macrosiphum (Macrosiphum) euphorbiae	SA02-194-05-068	Glasshouse Conservatory	K. Wieczorek
	Table S6: Aphids collected in the Royal Botanic Garden Logan, UK in 2023
